# Supplementary material for: A Survey-Based Study on Physical Activity Promotion for Individuals with a Current or Past Diagnosis of Cancer in Canada
Source: Curr Oncol. 2022 Dec 13;29(12):9801–12. doi: 10.3390/curroncol29120770 (PMC9776606; doi:10.3390/curroncol29120770)
Supplement: Supplementary file 1 [file curroncol-29-00770-s001.zip]

Archive with 1 entries (1 files):
- curroncol-2035808-supplementary.pdf
